# Supplementary material for: Probing Anti-Leukemic Metabolites from Marine-Derived Streptomyces sp. LY1209
Source: Metabolites. 2022 Apr 2;12(4):320. doi: 10.3390/metabo12040320 (PMC9025307; doi:10.3390/metabo12040320)
Supplement: Supplementary file 1 [file metabolites-12-00320-s001.zip]

Archive with 1 entries (1 files):
- metabolites-1657759 (Supplementary revised).pdf
